# Supplementary material for: Conjugation of plasmid harboring blaNDM-1 in a clinical Providencia rettgeri strain through the formation of a fusion plasmid
Source: Front Microbiol. 2023 Jan 4;13:1071385. doi: 10.3389/fmicb.2022.1071385 (PMC9845711; doi:10.3389/fmicb.2022.1071385)
Supplement: Supplementary file 1 [file Data_Sheet_1.zip]

Archive with 4 entries (4 files):
- Table 1.XLSX
- Table 2.DOC
- Table 3.XLSX
- Table 4.DOCX
