# Supplementary material for: Conjugation of plasmid harboring blaNDM-1 in a clinical Providencia rettgeri strain through the formation of a fusion plasmid
Source: Front Microbiol. 2023 Jan 4;13:1071385. doi: 10.3389/fmicb.2022.1071385 (PMC9845711; doi:10.3389/fmicb.2022.1071385)
Supplement: Supplementary file 1 [file Data_Sheet_1.zip › Table 1.XLSX]

## Sheet: Sheet1
Accession NO.	Chromosome	Chromosome Length(bp)	Plasmid	Plasmid Length(bp)	Carbapenemase	Source	Country	Year
GCA_001874625.1	CP017671.1	4780676	CP017672.1	108417	blaNDM-1	Homo sapiens	Australia	2016
GCA_002984195.1	CP027418.1	4518601	none	0	none	Homo sapiens	USA	2018
GCA_003204135.1	CP029736.1	4309166	CP029737.1	144970	blaNDM-1	Unknown	USA	2018
GCA_005155965.1	CP039844.1	4649193	none	0	blaNDM-1	Homo sapiens	China	2019
GCA_010318885.1	AP022371.1	4651003	none	0	blaIMP-1	Homo sapiens	Japan	2020
GCA_010319105.1	AP022372.1	4342905	none	0	none	Homo sapiens	Japan	2020
GCA_010319405.1	AP022375.1	4351300	none	0	none	Homo sapiens	Japan	2020
GCA_010320145.1	AP022373.1	4696377	AP022376.1	84930	blaIMP-11	Homo sapiens	Japan	2020
GCA_013255915.1	CP053896.1	4605722	CP053897.1	135614	blaNDM-1	Duck	China	2020
GCA_013423885.1	CP058958.1	4493347	CP058959.1	18834	none	Turtle	China	2020
GCA_013694385.1	CP059298.1	4601020	none	0	none	Homo sapiens	China	2020
GCA_013702025.1	CP059345.1	4674814	none	0	none	Homo sapiens	China	2020
GCA_013702245.1	CP059347.1	4337992	none	0	none	Homo sapiens	China	2020
GCA_013702265.1	CP059348.1	4023756	none	0	none	Pig	China	2020
GCA_014394705.1	CP060726.1	4605722	CP060727.1	135614	blaNDM-1	Duck	China	2020
			CP060728.1	35276
			CP060729.1	2683
GCA_015571575.1	CP062821.1	4533357	CP062823.1	2739	blaIMP-64	Sus scrofa domesticus	Canada	2020
			CP062822.1	10367
GCA_016406205.1	CP066315.1	4501225	CP066316.1	32931	none	Unkown	China	2020
			CP066317.1	8234
GCA_018771265.1	CP076258.1	4515465	none	0	none	Homo sapiens	China	2021
GCA_018861215.1	CP076406.1	4367913	none	0	none	Homo sapiens	Argentina	2021
GCA_018861235.1	CP076405.1	4368530	none	0	none	Homo sapiens	Argentina	2021
GCA_018861255.1	CP076407.1	4368564	none	0	none	Homo sapiens	Argentina	2021
GCA_019047885.1	CP077260.1	4777252	none	0	none	Unkown	Germany	2021
GCA_019048105.1	CP077317.1	4492589	CP077318.1	108549	none	Unkown	Germany	2021
			CP077319.1	40804
GCA_019048545.1	CP077388.1	4383816	none	0	none	Unkown	Germany	2021
GCA_019890815.1	CP082351.1	4355802	CP082352.1	243713	none	Soil	China	2021
			CP082353.1	56282
			CP082354.1	51921
GCA_020683065.1	CP085688.1	4381808	none	0	none	Homo sapiens	Australia	2021
GCA_020808945.1	CP086257.1	4378712	CP086258.1	171394	none	Penaeus japoniaus	China	2021
GCA_020985345.1	CP087584.1	4447672	none	0	none	Oil contaminated soil	China	2021
GCA_022846595.1	AP025669.1	4371793	AP025670.1	172709	blaIMP-10	Homo sapiens	Japan	2022
			AP025671.1	128012

## Sheet: Sheet2
Accession	Length	Plasmid	Carbapenemase	Source	Country	Year
GCA_001874625_1	4780676	1	blaNDM-1	Homo sapiens	Australia	2016
GCA_002984195_1	4518601	none	none	Homo sapiens	USA	2018
GCA_003204135_1	4309166	1	blaNDM-1	Unknown	USA	2018
GCA_005155965_1	4649193	none	blaNDM-1	Homo sapiens	China	2019
GCA_010318885_1	4651003	none	blaIMP-1	Homo sapiens	Japan	2020
GCA_010319105_1	4342905	none	none	Homo sapiens	Japan	2020
GCA_010319405_1	4351300	none	none	Homo sapiens	Japan	2020
GCA_010320145_1	4696377	1	blaIMP-11	Homo sapiens	Japan	2020
GCA_013255915_1	4605722	1	blaNDM-1	Duck	China	2020
GCA_013423885_1	4493347	1	none	Turtle	China	2020
GCA_013694385_1	4601020	none	none	Homo sapiens	China	2020
GCA_013702025_1	4674814	none	none	Homo sapiens	China	2020
GCA_013702245_1	4337992	none	none	Homo sapiens	China	2020
GCA_013702265_1	4023756	none	none	Pig	China	2020
GCA_014394705_1	4605722	3	blaNDM-1	Duck	China	2020
GCA_015571575_1	4533357	2	blaIMP-64	Sus scrofa domesticus	Canada	2020
GCA_016406205_1	4501225	2	none	Unknown	China	2020
GCA_018771265_1	4515465	none	none	Homo sapiens	China	2021
GCA_018861215_1	4367913	none	none	Homo sapiens	Argentina	2021
GCA_018861235_1	4368530	none	none	Homo sapiens	Argentina	2021
GCA_018861255_1	4368564	none	none	Homo sapiens	Argentina	2021
GCA_019047885_1	4777252	none	none	Unknown	Germany	2021
GCA_019048105_1	4492589	2	none	Unknown	Germany	2021
GCA_019048545_1	4383816	none	none	Unknown	Germany	2021
GCA_019890815_1	4355802	3	none	Soil	China	2021
GCA_020683065_1	4381808	none	none	Homo sapiens	Australia	2021
GCA_020808945_1	4378712	1	none	Penaeus japoniaus	China	2021
GCA_020985345_1	4447672	none	none	Oil contaminated soil	China	2021
GCA_022846595_1	4371793	2	blaIMP-10	Homo sapiens	Japan	2022
18004577	4371793	2	blaNDM-1	Homo sapiens	China	2022
