# Supplementary material for: Conjugation of plasmid harboring blaNDM-1 in a clinical Providencia rettgeri strain through the formation of a fusion plasmid
Source: Front Microbiol. 2023 Jan 4;13:1071385. doi: 10.3389/fmicb.2022.1071385 (PMC9845711; doi:10.3389/fmicb.2022.1071385)
Supplement: Supplementary file 1 [file Data_Sheet_1.zip › Table 3.XLSX]

## Sheet: 18004577
VFG num	Gene name	Description	Function	Start	End	Strand	Identity%	Length
VFG049197	clpB	T6SS	hypothetical protein	1559266	1561232	minus	74.746	473
VFG038370	hcp	T6SS	HcpA-like protein	3885255	3885773	plus	79.191	195
VFG002084	clpB/vasG	T6SS	type VI secretion system AAA+ family ATPase	855729	856184	plus	74.017	99
VFG020249	flhA	Flagella	flagellar biosynthesis protein FlhA	765557	766397	minus	75.919	231
VFG002322	fliC	Flagella	flagellin	727390	727710	minus	77.778	105
VFG002764	wcaG	O-antigen	nucleotide di-P-sugar epimerase or dehydratase	2678847	2679538	minus	76.801	209
VFG003403	fcl	O-antigen	GDP-fucose synthetase	2678847	2679538	minus	76.801	209
VFG002365	gmd	O-antigen	GDP-mannose 4,6-dehydratase	2679785	2680858	minus	75.382	263
VFG013422	gmhA/lpcA	LOS	phosphoheptose isomerase	1608815	1609256	minus	78.7	157
VFG013437	htrB	LOS	lipid A biosynthesis lauroyl acyltransferase	817388	817423	plus	100	36
VFG013186	pgi	Exopolysaccharide	glucose-6-phosphate isomerase	2816000	2817427	plus	74.398	313
VFG043545	ECS88_3547	NlpI	lipoprotein NlpI	1939983	1940777	minus	79.229	294
VFG042623	mrpC	Proteus-like (MR/P) fimbriae, mannose resistant	fimbrial outer membrane usher protein	1797830	1798855	minus	72.5	166
VFG048845	KOX_25145	Capsule	6-phosphogluconate dehydrogenase	4024652	4026058	plus	76.711	417
VFG049107	rmlB	LPS rfb locus	dTDP-D-glucose 4,6-dehydratase	2055017	2055844	minus	71.463	114
VFG049137	KOX_12985	AcrAB	multidrug efflux system protein AcrB	1372263	1372655	plus	74.3	89
VFG044136	hmuU	direct heme uptake system	hemin transport system permease HmuU	987796	987947	plus	76.774	45
VFG016485	tuf	EF-Tu	elongation factor Tu	2515158	2516162	plus	73.412	189
VFG003527	ysaC	Ysa T3SS	possible type III secretion system protein	2625340	2625579	plus	72.131	36
VFG049467	YPK_3315	Invasin A	invasin	4434556	4434713	plus	89.241	107
